# Supplementary material for: Identification of a chemoresistance-related prognostic gene signature by comprehensive analysis and experimental validation in pancreatic cancer
Source: Front Oncol. 2023 May 12;13:1132424. doi: 10.3389/fonc.2023.1132424 (PMC10213255; doi:10.3389/fonc.2023.1132424)
Supplement: Supplementary file 1 [file DataSheet_1.zip]

Archive with 5 entries (4 files):
- Supplementary Material/Supplementary Figure Legends.docx
- Supplementary Material/Supplementary Figure S1.pdf
- Supplementary Material/Supplementary Figure S2.pdf
- Supplementary Material/Supplementary Figure S3.pdf
- Supplementary Material/
